# Supplementary material for: Phytochemical Analysis of Acacia ehrenbergiana (Hayne) Grown in Qatar: Identification of Active Ingredients and Their Biological Activities
Source: Molecules. 2022 Sep 28;27(19):6400. doi: 10.3390/molecules27196400 (PMC9571875; doi:10.3390/molecules27196400)
Supplement: Supplementary file 1 [file molecules-27-06400-s001.zip]

Archive with 1 entries (1 files):
- molecules-1905887-supplementary.pdf
